# Supplementary material for: Interactions of Opuntia ficus-indica with Dactylopius coccus and D. opuntiae (Hemiptera: Dactylopiidae) through the Study of Their Volatile Compounds
Source: Plants (Basel). 2024 Mar 27;13(7):963. doi: 10.3390/plants13070963 (PMC11013929; doi:10.3390/plants13070963)
Supplement: Supplementary file 1 [file plants-13-00963-s001.zip]

Archive with 1 entries (1 files):
- plants-2915631-supplementary.pdf
